# Supplementary material for: EyeHex toolbox for complete segmentation of ommatidia in fruit fly eyes
Source: Biol Open. 2025 Jun 23;14(6):bio061962. doi: 10.1242/bio.061962 (PMC12233063; doi:10.1242/bio.061962)
Supplement: Table S2. [file biolopen-14-061962-TableS2.xlsx]

## Sheet: HikoneAS_SEM
Strain: Hikone-AS
Scanning Electron Microscopy
Image from Ramaekers 2019
		EyeHex				Manual counts	Elliptic estimation
Index	Image	pre-manual correction	post-manual correction	Correction%	Error%	Ramaekers 2019	DV rows	AP rows	ellipse area	side (Left/Right)
1	20100309-Hikone1s.tif	776	713	8.8359	0	713	29	32	728.849	R
2	20100309-Hikone2-lefteyes.tif	689	728	5.35714	0.970874	721	28	34	747.699	L
3	20100309-Hikone3-righteyes	909	760	19.6053	0	760	30	33	777.544	R
4	hik2-01-rights	795	769	3.38101	0.391645	766	31	33	803.462	R
5	hik2-03-rights	868	727	19.3948	0.274348	729	29	33	751.626	R
6	hik2-04-rights	953	750	27.0667	0.133511	749	30	33	777.544	R
	mean	831.667	741.167	13.9401	0.295063	739.667	29.5	33	764.454
	standard deviation	96.7671	21.7937	9.43789	0.365158	21.7593	1.04881	0.632456	26.7482

## Sheet: CantonS_SEM
Strain: melanogaster CS
Scanning Electron Microscopy
Image from Ramaekers 2019
		EyeHex				Manual counts	Elliptic estimation
Index	Image	pre-manual correction	post-manual correction	Correction%	Error%	Ramaekers 2019	DV rows	AP rows	ellipse area	side (Left/Right)
1	20100309-CS1-righteyes	947	874	8.3524	0.228311	876	32	35	879.646	R
2	20100309-CS2righteyes	998	800	24.75	0.990099	808	31	34	827.81	R
3	20100309-CS3righteyes	849	869	2.3015	0.115207	868	32	36	904.779	R
4	20100309-CS4-lefteyes	950	864	9.9537	0.465116	860	32	35	879.646	L
5	20100309-CS5-righteyes	739	827	10.6409	0.481348	831	32	34	854.513	R
6	CS2-01-rights	1054	839	25.6257	0.474496	843	31	35	852.157	R
7	CS2-02-rights	878	879	0.113766	0.113636	880	32	36	904.779	R
8	CS2-03-rights	565	897	37.0123	0.111607	896	33	36	933.053	R
9	CS2-04-lefts	750	871	13.8921	0.114679	872	32	36	904.779	L
	mean	858.889	857.778	14.738	0.409745	859.333	31.8889	35.2222	882.351
	standard deviation	174.048	30.0615	12.0656	0.304562	27.3633	0.600925	0.833333	33.0827

## Sheet: DGRP208_SEM
Strain: melanogaster WT25174 - DGRP collection
Scanning electron microscopy
Images from Ramaekers 2019
		EyeHex				Manual counts	Elliptic estimation
Index	file	pre-manual correction	post-manual correction	Correction%	Error%	Ramaekers 2019	DV rows	AP rows	ellipse area	side (Left/Right)
1	25174_1_lefts	820	798	2.75689	0	798	32	34	854.513	L
2	25174_2_rights	979	805	21.6149	0.249066	803	32	34	854.513	R
3	25174_3_rights	849	707	20.0849	0.282087	709	30	32	753.982	R
4	25174_4_lefts	797	715	11.4685	0	715	30	32	753.982	L
5	25174_5_lefts	803	717	11.9944	0.139276	718	30	32	753.982	L
6	25174_6_rights	795	743	6.99865	0	743	30	33	777.544	R
7	25174_7_rights	998	814	22.6044	0	814	32	34	854.513	R	bad automatic segmentation
8	25174_8_lefts	831	737	12.7544	0	737	31	32	779.115	L
	mean	859	754.5	13.7846	0.0838037	754.625	30.875	32.875	797.768
	standard deviation	82.1166	44.1491	7.13228	0.12237	43.4016	0.991031	0.991031	48.0603

## Sheet: Pseudoobscura_SEM
Strain: D. pseudoobscura 121
Scanning Electron Microscopy
Image from Ramaekers 2019
		EyeHex				Manual counts	Elliptic estimation
Index	Image	pre-manual correction	post-manual correction	Correction%	Error%	Ramaekers 2019	DV rows	AP rows	ellipse area	side (Left/Right)
1	pse121_2_01_lefts	1136	1160	2.06897	0.172712	1158	36	42	1187.52	L
2	pse121_2_02_rights	1096	1194	8.20771	0.083682	1195	36	43	1215.8	R
3	pse121_2_03_rights	1078	1159	6.98878	0	1159	36	43	1215.8	R
4	pse121_2_05_lefts	1167	1162	0.430293	0.172414	1160	36	43	1215.8	L
5	pse121_2_06_rights	1031	1206	14.5108	0.249377	1203	37	43	1249.57	R
	mean	1101.6	1176.2	6.44131	0.135637	1175	36.2	42.8	1216.9
	standard deviation	52.5195	22.163	5.56296	0.0958651	22.102	0.447214	0.447214	21.9883

## Sheet: HikoneAS_Brightfield
Strain: Hikone-AS
Light Imaging with Keyence macroscope
Images : This study
		EyeHex			elliptic estimation
Index	Image	pre-manual correction	post-manual correction	Correction%	DV rows	AP rows	ellipse area	side (Left/Right)
1	210608_hik10	803	765	4.96732	29	35	797.179	L
2	210608_hik12	780	745	4.69799	29	34	774.403	R
3	210608_hik13	793	760	4.34211	30	34	801.106	L
4	210608_hik14	800	765	4.57516	30	33	777.544	L
5	210608_hik15	815	768	6.11979	29	34	774.403	R
6	210608_hik16	785	757	3.69881	30	33	777.544	R
7	210608_hik17	801	751	6.65779	29	34	774.403	L
8	210608_hik19	786	767	2.47718	29	35	797.179	R
9	210608_hik20	758	732	3.55191	28	34	747.699	L
10	210608_hik21	756	737	2.57802	29	34	774.403	L
11	210608_hik22	774	721	7.3509	28	34	747.699	L
12	210608_hik23	800	764	4.71204	30	34	801.106	L
	mean	787.583	752.667	4.64409	29.1667	34	778.722
	std	18.1682	15.6166	1.50206	0.717741	0.603023	18.3047

## Sheet: WTJ2 (white eye)_Brightfield
F1 progeny from ey3.5G x Df(4)J2
Light Imaging with Keyence macroscope
Images from Ramaekers 2019
		EyeHex			elliptic estimation
Index	Images	pre-manual correction	post-manual correction	Correction%	DV rows	AP rows	ellipse area	side (Left / Right)
1	20190128_WTJ2_03.tif	731	820	10.8537	31	34	827.81	R
2	20190128_WTJ2_04.tif	814	773	5.30401	30	33	777.544	L
3	20190128_WTJ2_11.tif	878	771	13.8781	32	33	829.38	L
4	20190128_WTJ2_13.tif	831	742	11.9946	31	33	803.462	R
5	20190128_WTJ2_18.tif	893	771	15.8236	31	33	803.462	R
6	20190128_WTJ2_19.tif	990	813	21.7712	32	35	879.646	R
7	20190128_WTJ2_20.tif	927	823	12.6367	30	36	848.23	L
8	20190128_WTJ2_21.tif	898	799	12.3905	31	33	803.462	L
	mean	870.25	789	13.0815	31	33.75	821.625
	std	73.3174	27.1708	4.64411	0.707107	1.08972	29.8023
