# Supplementary material for: EyeHex toolbox for complete segmentation of ommatidia in fruit fly eyes
Source: Biol Open. 2025 Jun 23;14(6):bio061962. doi: 10.1242/bio.061962 (PMC12233063; doi:10.1242/bio.061962)
Supplement: Table S3. [file biolopen-14-061962-TableS3.xlsx]

## Sheet: HikoneAS_SEM
Strain: Hikone-AS
Scanning Electron Microscopy
Image from Ramaekers 2019
		EyeHex		ODA
Index	Image	pre-manual correction (custom mask)	post-manual correction	pre-manual correction (custom mask)
1	20100309-Hikone1s.tif	792	713	699
2	20100309-Hikone2-lefteyes.tif	782	728	650
3	20100309-Hikone3-righteyes	854	760	729
4	hik2-01-rights	862	769	746
5	hik2-03-rights	800	727	755
6	hik2-04-rights	826	750	744
	mean	819.333	741.167	720.5
	standard deviation	33.4106	21.7937	39.7429

## Sheet: HikoneAS_Brightfield
Strain: Hikone-AS
Light Imaging with Keyence macroscope
Images : This study
		EyeHex		ODA
Index	Image	pre-manual correction (custom mask)	post-manual correction	pre-manual correction (custom mask)
1	210608_hik10	847	765	717
2	210608_hik12	815	745	731
3	210608_hik13	865	760	749
4	210608_hik14	853	765	736
5	210608_hik15	838	768	735
6	210608_hik16	839	757	718
7	210608_hik17	841	751	731
8	210608_hik19	812	767	735
9	210608_hik20	813	732	691
10	210608_hik21	820	737	715
11	210608_hik22	803	721	694
12	210608_hik23	827	764	714
	mean	831.083	752.667	722.167
	std	18.9998	15.6166	17.3825
